# Supplementary material for: Design of Decanoic Acid/Polysorbate 80 Composite Vesicles as Cosmetics Carrier: Stability, Skin Permeability, Antioxidant and Antibacterial Activity
Source: Molecules. 2025 Jan 31;30(3):624. doi: 10.3390/molecules30030624 (PMC11821021; doi:10.3390/molecules30030624)
Supplement: Supplementary file 1 [file molecules-30-00624-s001.zip]

Archive with 1 entries (1 files):
- molecules-3428480-supplementary.pdf
